# Supplementary material for: Individual Variation in Philopatry Is Unrelated to Activity and Space Use in the Undulate Skate Raja undulata
Source: Ecol Evol. 2025 Dec 10;15(12):e72135. doi: 10.1002/ece3.72135 (PMC12695698; doi:10.1002/ece3.72135)
Supplement: Supplementary file 1 — Data S1: ece372135‐sup‐0001‐Annex1.xlsx. [file ECE3-15-e72135-s001.xlsx]

## Sheet: Tagged_individuals
Data of tagged Raja undulata individuals and reference tags
Scientific name	Sex	Release date	Sensor type	Minimum delay (sec)	Maximum delay (sec)	Tag family	Tagging year	Disc length (cm)	Catch type	Tagging method	Mortality	Last detection after filtration (d/m/y)	Philopatry strategy	Manufacturer	Recapture date	Recapture Latitude	Recapture Longitude	Recapture status
Raja undulata	male	24/05/2019 18:56	NA	40	80	V16-4x-069k-1	2019	41	dive	internal	-	10/08/2019	Seasonal resident	Innovasea	NA	NA	NA	NA
Raja undulata	male	24/05/2019 19:15	NA	40	80	V16-4x-069k-1	2019	47	dive	internal	-	09/25/2019	Seasonal resident	Innovasea	NA	NA	NA	NA
Raja undulata	male	24/05/2019 19:32	NA	40	80	V16-4x-069k-1	2019	44	dive	internal	yes	03/10/2020	Seasonal resident	Innovasea	2020-03-10	42.2581	-8.9194	dead
Raja undulata	male	24/05/2019 19:41	NA	40	80	V16-4x-069k-1	2019	41	dive	internal	-	06/04/2020	Continuous resident	Innovasea	NA	NA	NA	NA
Raja undulata	male	24/05/2019 19:54	NA	80	160	V13-1x-069k-1	2019	36	dive	internal	-	01/05/2020	Seasonal resident	Innovasea	NA	NA	NA	NA
Raja undulata	male	24/05/2019 20:07	NA	80	160	V13-1x-069k-1	2019	31	dive	internal	-	10/31/2019	Seasonal resident	Innovasea	NA	NA	NA	NA
Raja undulata	female	24/05/2019 20:18	NA	80	160	V13-1x-069k-1	2019	37	dive	internal	-	07/18/2019	Seasonal resident	Innovasea	NA	NA	NA	NA
Raja undulata	female	24/05/2019 20:53	NA	40	80	V16-4x-069k-1	2019	47	dive	internal	-	09/01/2021	Site fidelity	Innovasea	NA	NA	NA	NA
Raja undulata	male	24/05/2019 20:59	NA	40	80	V16-4x-069k-1	2019	41	dive	internal	-	12/03/2020	Continuous resident	Innovasea	NA	NA	NA	NA
Raja undulata	male	24/05/2019 21:07	NA	40	80	V16-4x-069k-1	2019	46	dive	internal	-	08/26/2019	Seasonal resident	Innovasea	NA	NA	NA	NA
Raja undulata	male	24/05/2019 21:13	NA	40	80	V16-4x-069k-1	2019	47	dive	internal	-	12/09/2021	Site fidelity	Innovasea	NA	NA	NA	NA
Raja undulata	female	24/05/2019 21:20	NA	40	80	V16-4x-069k-1	2019	46	dive	internal	yes	09/04/2019	Seasonal resident	Innovasea	2019-09-04	42.2116	-8.9076	dead
Raja undulata	male	24/05/2019 21:29	NA	40	80	V16-4x-069k-1	2019	43	dive	internal	-	09/11/2020	Continuous resident	Innovasea	2019-10-11	42.2114	-8.8992	alive
Raja undulata	female	31/05/2019 9:59	NA	80	160	V13-1x-069k-1	2019	44	dive	internal	-	11/04/2019	Seasonal resident	Innovasea	NA	NA	NA	NA
Raja undulata	male	31/05/2019 10:09	NA	80	160	V13-1x-069k-1	2019	38	dive	internal	-	11/17/2019	Seasonal resident	Innovasea	NA	NA	NA	NA
Raja undulata	male	31/05/2019 10:17	NA	80	160	V13-1x-069k-1	2019	45	dive	internal	-	07/08/2020	Site fidelity	Innovasea	NA	NA	NA	NA
Raja undulata	male	31/05/2019 10:24	NA	80	160	V13-1x-069k-1	2019	39	dive	internal	-	12/21/2019	Seasonal resident	Innovasea	NA	NA	NA	NA
Raja undulata	male	31/05/2019 10:31	NA	80	160	V13-1x-069k-1	2019	35	dive	internal	-	06/10/2020	Site fidelity	Innovasea	NA	NA	NA	NA
Raja undulata	female	31/05/2019 10:38	NA	80	160	V13-1x-069k-1	2019	44	dive	internal	-	11/27/2021	Continuous resident	Innovasea	NA	NA	NA	NA
Raja undulata	female	31/05/2019 10:45	NA	80	160	V13-1x-069k-1	2019	47	dive	internal	-	11/05/2019	Seasonal resident	Innovasea	NA	NA	NA	NA
Raja undulata	male	31/05/2019 10:53	pressure	80	160	V13P-1x-069k-1-0340m	2019	46	dive	internal	-	10/14/2019	Seasonal resident	Innovasea	NA	NA	NA	NA
Raja undulata	female	31/05/2019 10:58	pressure	80	160	V13P-1x-069k-1-0340m	2019	38	dive	internal	-	11/01/2019	Seasonal resident	Innovasea	NA	NA	NA	NA
Raja undulata	male	31/05/2019 11:03	pressure	80	160	V13P-1x-069k-1-0340m	2019	40	dive	internal	-	03/09/2021	Continuous resident	Innovasea	NA	NA	NA	NA
Raja undulata	female	31/05/2019 11:57	pressure	80	160	V13P-1x-069k-1-0340m	2019	45	dive	internal	-	06/15/2020	Continuous resident	Innovasea	NA	NA	NA	NA
Raja undulata	male	31/05/2019 12:02	pressure	80	160	V13P-1x-069k-1-0340m	2019	38	dive	internal	-	12/26/2020	Continuous resident	Innovasea	NA	NA	NA	NA
Raja undulata	female	31/05/2019 12:08	pressure	80	160	V13P-1x-069k-1-0340m	2019	43	dive	internal	yes	02/01/2020	Seasonal resident	Innovasea	2020-02-01	42.1555	-8.855	dead
Raja undulata	female	31/05/2019 12:15	pressure	80	160	V13P-1x-069k-1-0340m	2019	42	dive	internal	-	09/10/2020	Site fidelity	Innovasea	NA	NA	NA	NA
Raja undulata	male	31/05/2019 12:22	pressure	80	160	V13P-1x-069k-1-0340m	2019	48	dive	internal	-	08/14/2019	Seasonal resident	Innovasea	NA	NA	NA	NA
Raja undulata	female	31/05/2019 12:28	pressure	80	160	V13P-1x-069k-1-0340m	2019	38	dive	internal	-	08/06/2019	Seasonal resident	Innovasea	NA	NA	NA	NA
Raja undulata	female	31/05/2019 12:35	pressure	80	160	V13P-1x-069k-1-0340m	2019	36	dive	internal	-	02/08/2020	Seasonal resident	Innovasea	NA	NA	NA	NA
Raja undulata	female	10/06/2019 12:44	pressure	80	160	V13P-1x-069k-1-0340m	2019	41	dive	internal	-	07/04/2021	Site fidelity	Innovasea	NA	NA	NA	NA
Raja undulata	female	10/06/2019 12:52	pressure	80	160	V13P-1x-069k-1-0340m	2019	31	dive	internal	-	02/07/2020	Seasonal resident	Innovasea	NA	NA	NA	NA
Raja undulata	female	11/10/2019 11:11	pressure	80	160	V13P-1x-069k-1-0034m	2019	38	dive	internal	-	09/05/2021	Site fidelity	Innovasea	NA	NA	NA	NA
Raja undulata	male	11/10/2019 11:27	pressure	80	160	V13P-1x-069k-1-0034m	2019	45	dive	internal	-	09/26/2021	Site fidelity	Innovasea	NA	NA	NA	NA
Raja undulata	female	11/10/2019 11:36	pressure	80	160	V13P-1x-069k-1-0034m	2019	41	dive	internal	-	10/24/2019	Seasonal resident	Innovasea	NA	NA	NA	NA
Raja undulata	male	11/10/2019 11:43	pressure	80	160	V13P-1x-069k-1-0034m	2019	38	dive	internal	-	12/06/2019	Seasonal resident	Innovasea	NA	NA	NA	NA
Raja undulata	female	11/10/2019 11:53	pressure	80	160	V13P-1x-069k-1-0034m	2019	41	dive	internal	-	08/11/2020	Seasonal resident	Innovasea	NA	NA	NA	NA
Raja undulata	male	11/10/2019 12:04	pressure	80	160	V13P-1x-069k-1-0034m	2019	48	dive	internal	-	11/21/2019	Seasonal resident	Innovasea	NA	NA	NA	NA
Raja undulata	female	11/10/2019 12:11	pressure	80	160	V13P-1x-069k-1-0034m	2019	35	dive	internal	-	07/29/2021	Continuous resident	Innovasea	NA	NA	NA	NA
Raja undulata	female	11/10/2019 12:18	pressure	80	160	V13P-1x-069k-1-0034m	2019	26	dive	internal	-	04/21/2020	Seasonal resident	Innovasea	NA	NA	NA	NA
Raja undulata	male	11/10/2019 13:53	pressure	80	160	V13P-1x-069k-1-0034m	2019	45	dive	internal	-	07/30/2020	Seasonal resident	Innovasea	NA	NA	NA	NA
Raja undulata	female	11/10/2019 14:00	pressure	80	160	V13P-1x-069k-1-0034m	2019	39	dive	internal	-	02/17/2022	Continuous resident	Innovasea	NA	NA	NA	NA
Raja undulata	female	11/10/2019 14:07	pressure	80	160	V13P-1x-069k-1-0034m	2019	46	dive	internal	-	02/24/2020	Seasonal resident	Innovasea	NA	NA	NA	NA
Raja undulata	male	11/10/2019 14:14	pressure	80	160	V13P-1x-069k-1-0034m	2019	44	dive	internal	-	09/29/2021	Site fidelity	Innovasea	NA	NA	NA	NA
Raja undulata	male	26/06/2020 1:54	pressure	80	160	V13P-1x-069k-1-0034m	2020	29	fishing (palangrillo)	internal	-	07/12/2021	Continuous resident	Innovasea	NA	NA	NA	NA
Raja undulata	female	26/06/2020 2:02	pressure	80	160	V13P-1x-069k-1-0034m	2020	49	fishing (palangrillo)	internal	-	11/12/2020	Seasonal resident	Innovasea	NA	NA	NA	NA
Raja undulata	male	08/07/2020 12:17	pressure	80	160	V13P-1x-069k-1-0034m	2020	46	dive	internal	-	07/20/2020	Seasonal resident	Innovasea	NA	NA	NA	NA
Raja undulata	male	08/07/2020 12:28	pressure	80	160	V13P-1x-069k-1-0034m	2020	41	dive	internal	-	11/06/2021	Continuous resident	Innovasea	2021-06-11	42.2117	-8.8993	alive
Raja undulata	male	08/07/2020 12:36	pressure	80	160	V13P-1x-069k-1-0034m	2020	42	dive	internal	yes	07/23/2021	Site fidelity	Innovasea	2020-07-23	42.2094	-8.9081	dead
Raja undulata	male	08/07/2020 12:46	pressure	80	160	V13P-1x-069k-1-0034m	2020	43	dive	internal	-	10/10/2020	Seasonal resident	Innovasea	NA	NA	NA	NA
Raja undulata	male	08/07/2020 12:56	pressure	80	160	V13P-1x-069k-1-0034m	2020	37	dive	internal	-	07/19/2021	Continuous resident	Innovasea	NA	NA	NA	NA
Raja undulata	female	08/07/2020 13:04	pressure	80	160	V13P-1x-069k-1-0034m	2020	33	dive	internal	-	09/28/2022	Continuous resident	Innovasea	NA	NA	NA	NA
Raja undulata	female	08/07/2020 13:14	pressure	80	160	V13P-1x-069k-1-0034m	2020	36	dive	internal	-	11/15/2022	Continuous resident	Innovasea	2021-06-01	42.212	-8.8993	alive
Raja undulata	male	08/07/2020 13:59	pressure	80	160	V13P-1x-069k-1-0034m	2020	43	dive	internal	-	08/09/2021	Continuous resident	Innovasea	2020-07-23	42.212	-8.8996	alive
Raja undulata	male	08/07/2020 14:06	pressure	80	160	V13P-1x-069k-1-0034m	2020	33	dive	internal	-	11/24/2020	Seasonal resident	Innovasea	NA	NA	NA	NA
Raja undulata	male	08/07/2020 14:15	pressure	80	160	V13P-1x-069k-1-0034m	2020	43	dive	internal	-	10/09/2021	Continuous resident	Innovasea	2020-07-09	42.2117	-8.8995	alive
Raja undulata	male	08/07/2020 14:25	pressure	80	160	V13P-1x-069k-1-0034m	2020	43	dive	internal	-	12/11/2020	Seasonal resident	Innovasea	NA	NA	NA	NA
Raja undulata	male	08/07/2020 14:40	pressure	80	160	V13P-1x-069k-1-0034m	2020	45	dive	internal	-	07/15/2020	Seasonal resident	Innovasea	NA	NA	NA	NA
Raja undulata	male	08/07/2020 14:51	pressure	80	160	V13P-1x-069k-1-0034m	2020	43	dive	internal	-	07/02/2021	Seasonal resident	Innovasea	NA	NA	NA	NA
Raja undulata	male	08/07/2020 15:00	pressure	80	160	V13P-1x-069k-1-0034m	2020	44	dive	internal	-	07/27/2020	Seasonal resident	Innovasea	NA	NA	NA	NA
Raja undulata	female	09/07/2020 11:34	pressure	80	160	V13P-1x-069k-1-0034m	2020	48	dive	internal	-	05/31/2021	Seasonal resident	Innovasea	NA	NA	NA	NA
Raja undulata	male	09/07/2020 11:45	pressure	80	160	V13P-1x-069k-1-0034m	2020	45	dive	internal	-	08/03/2022	Continuous resident	Innovasea	NA	NA	NA	NA
Raja undulata	female	09/07/2020 11:57	pressure	80	160	V13P-1x-069k-1-0034m	2020	49	dive	internal	-	10/20/2020	Seasonal resident	Innovasea	NA	NA	NA	NA
Raja undulata	male	09/07/2020 12:05	pressure	80	160	V13P-1x-069k-1-0034m	2020	27	dive	internal	-	08/09/2021	Site fidelity	Innovasea	2021-03-17	42.2458	-8.8627	alive
Raja undulata	female	23/07/2020 11:34	pressure	80	160	V13P-1x-069k-1-0034m	2020	49	dive	internal	yes	08/25/2020	Seasonal resident	Innovasea	2020-08-25	42.2581	-8.9194	dead
Raja undulata	female	23/07/2020 11:34	pressure	80	160	V13P-1x-069k-1-0034m	2020	49	dive	external	yes	08/25/2020	Seasonal resident	Innovasea	2020-08-25	42.2581	-8.9194	dead
Raja undulata	female	23/07/2020 11:46	pressure	80	160	V13P-1x-069k-1-0034m	2020	44	dive	internal	yes	05/25/2021	Site fidelity	Innovasea	2021-05-25	42.6739	-9.0374	dead
Raja undulata	female	23/07/2020 11:46	pressure	80	160	V13P-1x-069k-1-0034m	2020	44	dive	external	yes	05/25/2021	Site fidelity	Innovasea	2021-05-25	42.6739	-9.0374	dead
Raja undulata	male	23/07/2020 11:59	pressure	80	160	V13P-1x-069k-1-0034m	2020	43	dive	internal	-	08/01/2020	Seasonal resident	Innovasea	NA	NA	NA	NA
Raja undulata	male	23/07/2020 11:59	pressure	80	160	V13P-1x-069k-1-0034m	2020	43	dive	external	-	08/01/2020	Seasonal resident	Innovasea	NA	NA	NA	NA
Raja undulata	male	23/07/2020 12:10	pressure	80	160	V13P-1x-069k-1-0034m	2020	44	dive	external	-	03/24/2021	Site fidelity	Innovasea	2021-03-24	42.162	-8.8349	alive
Raja undulata	male	29/07/2020 11:39	pressure	80	160	V13P-1x-069k-1-0034m	2020	46	dive	internal	-	11/08/2020	Seasonal resident	Innovasea	NA	NA	NA	NA
Raja undulata	female	29/07/2020 11:51	pressure	80	160	V13P-1x-069k-1-0034m	2020	41	dive	internal	-	09/02/2020	Seasonal resident	Innovasea	NA	NA	NA	NA
Raja undulata	male	29/07/2020 12:04	pressure	80	160	V13P-1x-069k-1-0034m	2020	37	dive	internal	-	09/08/2021	Continuous resident	Innovasea	NA	NA	NA	NA
Raja undulata	female	29/07/2020 12:14	pressure	80	160	V13P-1x-069k-1-0034m	2020	50	dive	internal	-	09/03/2020	Seasonal resident	Innovasea	NA	NA	NA	NA
Raja undulata	male	29/07/2020 12:24	pressure	80	160	V13P-1x-069k-1-0034m	2020	41	dive	internal	-	07/29/2020	NA	Innovasea	NA	NA	NA	NA
Raja undulata	male	29/07/2020 12:37	pressure	80	160	V13P-1x-069k-1-0034m	2020	45	dive	internal	-	07/20/2021	Site fidelity	Innovasea	2021-05-05	42.2117	-8.899	alive
Raja undulata	male	29/07/2020 12:46	pressure	80	160	V13P-1x-069k-1-0034m	2020	45	dive	internal	-	08/18/2021	Continuous resident	Innovasea	2021-05-05	42.2117	-8.899	alive
Raja undulata	male	29/07/2020 12:55	pressure	80	160	V13P-1x-069k-1-0034m	2020	42	dive	internal	-	09/10/2020	Seasonal resident	Innovasea	NA	NA	NA	NA
Raja undulata	male	29/07/2020 13:51	pressure	80	160	V13P-1x-069k-1-0034m	2020	41	dive	internal	-	08/11/2021	Continuous resident	Innovasea	NA	NA	NA	NA
Raja undulata	female	29/07/2020 14:00	pressure	80	160	V13P-1x-069k-1-0034m	2020	50	dive	internal	-	11/10/2020	Seasonal resident	Innovasea	NA	NA	NA	NA
Raja undulata	female	28/09/2020 12:12	accelerometer	80	160	V13AP-1x-BLU-1	2020	43	dive	internal	-	12/30/2021	Continuous resident	Innovasea	NA	NA	NA	NA
Raja undulata	female	28/09/2020 12:12	pressure	80	160	V13AP-1x-BLU-1	2020	43	dive	internal	-	12/30/2021	Continuous resident	Innovasea	NA	NA	NA	NA
Raja undulata	male	28/09/2020 12:22	accelerometer	80	160	V13AP-1x-BLU-1	2020	45	dive	internal	-	09/27/2022	Site fidelity	Innovasea	NA	NA	NA	NA
Raja undulata	male	28/09/2020 12:22	pressure	80	160	V13AP-1x-BLU-1	2020	45	dive	internal	-	09/27/2022	Seasonal resident	Innovasea	NA	NA	NA	NA
Raja undulata	male	28/09/2020 12:35	pressure	80	160	V13P-1x-069k-1-0034m	2020	36	dive	internal	-	07/20/2021	Seasonal resident	Innovasea	NA	NA	NA	NA
Raja undulata	male	28/09/2020 12:35	pressure	80	160	V13P-1x-069k-1-0034m	2020	36	dive	external	-	11/13/2020	Seasonal resident	Innovasea	NA	NA	NA	NA
Raja undulata	male	28/09/2020 12:46	accelerometer	80	160	V13AP-1x-BLU-1	2020	43	dive	internal	-	06/25/2021	Seasonal resident	Innovasea	NA	NA	NA	NA
Raja undulata	male	28/09/2020 12:46	pressure	80	160	V13AP-1x-BLU-1	2020	43	dive	internal	-	06/25/2021	Seasonal resident	Innovasea	NA	NA	NA	NA
Raja undulata	female	28/09/2020 12:58	accelerometer	80	160	V13AP-1x-BLU-1	2020	43	dive	internal	-	03/17/2021	Site fidelity	Innovasea	NA	NA	NA	NA
Raja undulata	female	28/09/2020 12:58	pressure	80	160	V13AP-1x-BLU-1	2020	43	dive	internal	-	03/17/2021	Site fidelity	Innovasea	NA	NA	NA	NA
Raja undulata	male	28/09/2020 14:17	accelerometer	80	160	V13AP-1x-BLU-1	2020	45	dive	internal	-	08/14/2022	Site fidelity	Innovasea	2021-06-11	42.2117	-8.8993	alive
Raja undulata	male	28/09/2020 14:17	pressure	80	160	V13AP-1x-BLU-1	2020	45	dive	internal	-	08/14/2022	Site fidelity	Innovasea	2021-06-11	42.2117	-8.8993	alive
Raja undulata	female	28/09/2020 14:29	accelerometer	80	160	V13AP-1x-BLU-1	2020	42	dive	internal	-	09/24/2021	Site fidelity	Innovasea	NA	NA	NA	NA
Raja undulata	female	28/09/2020 14:29	pressure	80	160	V13AP-1x-BLU-1	2020	42	dive	internal	-	09/24/2021	Site fidelity	Innovasea	NA	NA	NA	NA
Raja undulata	male	05/05/2021 11:09	accelerometer	80	160	V9AP-2x-BLU-1	2021	36	dive	internal	-	07/23/2022	Continuous resident	Innovasea	NA	NA	NA	NA
Raja undulata	male	05/05/2021 11:09	pressure	80	160	V9AP-2x-BLU-1	2021	36	dive	internal	-	07/23/2022	Continuous resident	Innovasea	NA	NA	NA	NA
Raja undulata	female	05/05/2021 11:17	accelerometer	80	160	V9AP-2x-BLU-1	2021	29	dive	internal	-	06/12/2022	Continuous resident	Innovasea	NA	NA	NA	NA
Raja undulata	female	05/05/2021 11:17	pressure	80	160	V9AP-2x-BLU-1	2021	29	dive	internal	-	06/12/2022	Continuous resident	Innovasea	NA	NA	NA	NA
Raja undulata	male	05/05/2021 11:26	accelerometer	80	160	V9AP-2x-BLU-1	2021	36	dive	internal	-	06/11/2022	Continuous resident	Innovasea	NA	NA	NA	NA
Raja undulata	male	05/05/2021 11:26	pressure	80	160	V9AP-2x-BLU-1	2021	36	dive	internal	-	06/11/2022	Continuous resident	Innovasea	NA	NA	NA	NA
Raja undulata	male	05/05/2021 11:38	pressure	80	160	V13P-1x-069k-1-0340m	2021	41	dive	internal	-	07/20/2021	Seasonal resident	Innovasea	2021-07-20	42.2117	-8.8995	alive
Raja undulata	male	05/05/2021 11:48	accelerometer	80	160	V9AP-2x-BLU-1	2021	36	dive	internal	-	06/26/2022	Continuous resident	Innovasea	NA	NA	NA	NA
Raja undulata	male	05/05/2021 11:48	pressure	80	160	V9AP-2x-BLU-1	2021	36	dive	internal	-	06/26/2022	Continuous resident	Innovasea	NA	NA	NA	NA
Raja undulata	male	05/05/2021 11:58	pressure	80	160	V13P-1x-069k-1-0340m	2021	43	dive	internal	-	12/24/2021	Seasonal resident	Innovasea	NA	NA	NA	NA
Raja undulata	male	05/05/2021 12:07	pressure	80	160	V13P-1x-069k-1-0340m	2021	44	dive	internal	-	05/31/2021	Seasonal resident	Innovasea	NA	NA	NA	NA
Raja undulata	female	05/05/2021 13:29	pressure	80	160	V13P-1x-069k-1-0340m	2021	48	dive	internal	-	08/26/2021	Seasonal resident	Innovasea	NA	NA	NA	NA
Raja undulata	male	05/05/2021 13:35	accelerometer	80	160	V9AP-2x-BLU-1	2021	30	dive	internal	-	07/26/2021	Seasonal resident	Innovasea	NA	NA	NA	NA
Raja undulata	male	05/05/2021 13:35	pressure	80	160	V9AP-2x-BLU-1	2021	30	dive	internal	-	07/26/2021	Seasonal resident	Innovasea	NA	NA	NA	NA
Raja undulata	male	05/05/2021 13:40	pressure	80	160	V13P-1x-069k-1-0340m	2021	38	dive	internal	-	06/23/2021	Seasonal resident	Innovasea	NA	NA	NA	NA
Raja undulata	male	05/05/2021 13:46	pressure	80	160	V13P-1x-069k-1-0340m	2021	48	dive	internal	-	01/05/2023	Continuous resident	Innovasea	2022-05-27	42.2116	-8.8986	alive
Raja undulata	female	05/05/2021 13:51	pressure	80	160	V13P-1x-069k-1-0340m	2021	37	dive	internal	-	01/05/2023	Site fidelity	Innovasea	NA	NA	NA	NA
Raja undulata	male	05/05/2021 13:56	accelerometer	80	160	V9AP-2x-BLU-1	2021	28	dive	internal	-	06/25/2022	Continuous resident	Innovasea	NA	NA	NA	NA
Raja undulata	male	05/05/2021 13:56	pressure	80	160	V9AP-2x-BLU-1	2021	28	dive	internal	-	06/25/2022	Continuous resident	Innovasea	NA	NA	NA	NA
Raja undulata	male	05/05/2021 14:02	pressure	80	160	V13P-1x-069k-1-0340m	2021	45	dive	internal	-	09/14/2021	Seasonal resident	Innovasea	NA	NA	NA	NA
Raja undulata	female	05/05/2021 14:12	pressure	80	160	V13P-1x-069k-1-0340m	2021	45	dive	internal	-	08/18/2021	Seasonal resident	Innovasea	NA	NA	NA	NA
Raja undulata	male	05/05/2021 14:19	pressure	80	160	V13P-1x-069k-1-0340m	2021	42	dive	external	yes	07/29/2021	Seasonal resident	Innovasea	NA	NA	NA	NA
Raja undulata	male	05/05/2021 14:24	pressure	80	160	V13P-1x-069k-1-0340m	2021	45	dive	external	-	06/10/2021	Seasonal resident	Innovasea	2021-06-10	42.233	-8.9174	alive
Raja undulata	female	05/05/2021 14:29	pressure	80	160	V13P-1x-069k-1-0340m	2021	48	dive	external	-	05/28/2021	Seasonal resident	Innovasea	NA	NA	NA	NA
Raja undulata	female	05/05/2021 14:34	pressure	80	160	V13P-1x-069k-1-0340m	2021	48	dive	external	NA	NA	NA	Innovasea	NA	NA	NA	NA
Raja undulata	male	05/05/2021 14:39	pressure	80	160	V13P-1x-069k-1-0340m	2021	44	dive	external	-	06/16/2021	Seasonal resident	Innovasea	NA	NA	NA	NA
Raja undulata	male	05/05/2021 14:44	pressure	80	160	V13P-1x-069k-1-0340m	2021	39	dive	external	yes	05/25/2021	Seasonal resident	Innovasea	NA	NA	NA	NA
Raja undulata	female	05/05/2021 14:48	pressure	80	160	V13P-1x-069k-1-0340m	2021	38	dive	external	-	05/15/2021	Seasonal resident	Innovasea	NA	NA	NA	NA
Raja undulata	male	01/06/2021 11:08	pressure	90	150	D-LP13	2021	48	dive	internal	-	01/18/2022	Seasonal resident	Thelma Biotel	2021-06-01	42.212	-8.8993	alive
Raja undulata	male	01/06/2021 11:17	pressure	90	150	D-LP13	2021	31	dive	internal	-	07/26/2022	Continuous resident	Thelma Biotel	2021-10-14	42.2113	-8.8997	alive
Raja undulata	female	01/06/2021 11:27	pressure	90	150	D-LP13	2021	39	dive	internal	-	08/31/2022	Continuous resident	Thelma Biotel	2022-05-23	42.2118	-8.8994	alive
Raja undulata	male	01/06/2021 11:36	pressure	90	150	D-LP13	2021	36	dive	internal	-	07/28/2022	Continuous resident	Thelma Biotel	NA	NA	NA	NA
Raja undulata	female	01/06/2021 11:45	pressure	90	150	D-LP13	2021	32	dive	internal	-	08/24/2021	Seasonal resident	Thelma Biotel	NA	NA	NA	NA
Raja undulata	male	01/06/2021 11:53	pressure	90	150	D-LP13	2021	39	dive	internal	-	08/31/2022	Continuous resident	Thelma Biotel	2022-05-26	42.2114	-8.8987	alive
Raja undulata	male	01/06/2021 12:03	pressure	90	150	D-LP13	2021	31	dive	internal	-	07/11/2023	Continuous resident	Thelma Biotel	2024-05-21	42.2121	-8.8993	alive
Raja undulata	male	01/06/2021 13:20	pressure	90	150	D-LP13	2021	46	dive	internal	-	07/10/2022	Site fidelity	Thelma Biotel	NA	NA	NA	NA
Raja undulata	male	01/06/2021 13:25	pressure	90	150	D-LP13	2021	46	dive	internal	-	09/27/2021	Seasonal resident	Thelma Biotel	NA	NA	NA	NA
Raja undulata	male	01/06/2021 13:32	pressure	90	150	D-LP13	2021	48	dive	internal	-	08/11/2021	Seasonal resident	Thelma Biotel	NA	NA	NA	NA
Raja undulata	female	01/06/2021 13:39	pressure	90	150	D-LP13	2021	38	dive	internal	-	11/28/2021	Seasonal resident	Thelma Biotel	NA	NA	NA	NA
Raja undulata	male	01/06/2021 13:45	pressure	90	150	D-LP13	2021	46	dive	internal	-	07/05/2023	Site fidelity	Thelma Biotel	NA	NA	NA	NA
Raja undulata	female	01/06/2021 13:51	pressure	90	150	D-LP13	2021	38	dive	internal	-	09/10/2021	Seasonal resident	Thelma Biotel	NA	NA	NA	NA
Raja undulata	male	01/06/2021 13:59	pressure	90	150	D-LP13	2021	43	dive	internal	-	07/11/2023	Site fidelity	Thelma Biotel	NA	NA	NA	NA
Raja undulata	male	01/06/2021 14:09	pressure	90	150	D-LP13	2021	47	dive	internal	-	08/16/2021	Seasonal resident	Thelma Biotel	NA	NA	NA	NA
Raja undulata	female	11/06/2021 11:06	pressure	90	150	D-LP13	2021	46	dive	internal	-	08/17/2021	Seasonal resident	Thelma Biotel	NA	NA	NA	NA
Raja undulata	female	11/06/2021 11:22	pressure	90	150	D-LP13	2021	44	dive	internal	-	07/11/2023	Site fidelity	Thelma Biotel	NA	NA	NA	NA
Raja undulata	male	11/06/2021 11:26	pressure	90	150	D-LP9L	2021	24	dive	internal	-	07/07/2022	Continuous resident	Thelma Biotel	NA	NA	NA	NA
Raja undulata	male	11/06/2021 11:33	pressure	90	150	D-LP13	2021	50	dive	internal	-	06/15/2021	Seasonal resident	Thelma Biotel	NA	NA	NA	NA
Raja undulata	male	11/06/2021 11:33	pressure	80	160	V13P-1x-069k-1-0034m	2021	50	dive	internal	-	06/15/2021	Seasonal resident	Innovasea	NA	NA	NA	NA
Raja undulata	female	11/06/2021 11:40	NA	40	80	V16-4x-069k-1	2021	49	dive	internal	-	07/20/2021	Seasonal resident	Innovasea	NA	NA	NA	NA
Raja undulata	male	11/06/2021 11:48	pressure	90	150	D-LP13	2021	44	dive	internal	-	07/26/2021	Seasonal resident	Thelma Biotel	NA	NA	NA	NA
Raja undulata	male	11/06/2021 11:58	pressure	90	150	D-LP13	2021	42	dive	internal	-	08/23/2021	Seasonal resident	Thelma Biotel	NA	NA	NA	NA
Raja undulata	female	11/06/2021 12:01	pressure	90	150	D-LP13	2021	42	dive	internal	-	04/22/2023	Continuous resident	Thelma Biotel	NA	NA	NA	NA
Raja undulata	female	11/06/2021 12:06	pressure	90	150	D-LP13	2021	41	dive	internal	-	07/28/2021	Seasonal resident	Thelma Biotel	NA	NA	NA	NA
Raja undulata	female	11/06/2021 12:11	pressure	90	150	D-LP13	2021	36	dive	internal	-	12/28/2022	Continuous resident	Thelma Biotel	NA	NA	NA	NA
Raja undulata	male	11/06/2021 12:19	pressure	90	150	D-LP13	2021	31	dive	internal	-	01/14/2023	Site fidelity	Thelma Biotel	NA	NA	NA	NA
Raja undulata	female	11/06/2021 12:24	pressure	90	150	D-LP13	2021	32	dive	internal	-	06/23/2021	Seasonal resident	Thelma Biotel	NA	NA	NA	NA
Raja undulata	male	23/05/2022 11:00	pressure	90	150	D-2LP13	2022	49	dive	internal	-	12/10/2022	Seasonal resident	Thelma Biotel	NA	NA	NA	NA
Raja undulata	male	23/05/2022 11:11	pressure	90	150	D-2LP13	2022	43	dive	internal	yes	06/25/2022	Seasonal resident	Thelma Biotel	NA	NA	NA	NA
Raja undulata	male	23/05/2022 11:21	pressure	90	150	D-2LP13	2022	42	dive	internal	-	08/13/2022	Seasonal resident	Thelma Biotel	NA	NA	NA	NA
Raja undulata	female	23/05/2022 11:39	pressure	90	150	D-2LP13	2022	47	dive	internal	-	01/28/2023	Seasonal resident	Thelma Biotel	NA	NA	NA	NA
Raja undulata	male	23/05/2022 11:50	pressure	90	150	D-2LP13	2022	41	dive	internal	-	11/07/2022	Seasonal resident	Thelma Biotel	NA	NA	NA	NA
Raja undulata	male	23/05/2022 11:59	pressure	90	150	D-2LP13	2022	40	dive	internal	-	09/23/2022	Seasonal resident	Thelma Biotel	NA	NA	NA	NA
Raja undulata	female	23/05/2022 12:08	pressure	90	150	D-2LP13	2022	50	dive	internal	-	07/11/2023	Site fidelity	Thelma Biotel	NA	NA	NA	NA
Raja undulata	male	23/05/2022 12:18	pressure	90	150	D-2LP13	2022	44	dive	internal	-	10/13/2022	Seasonal resident	Thelma Biotel	NA	NA	NA	NA
Raja undulata	male	23/05/2022 12:28	pressure	90	150	D-2LP13	2022	35	dive	internal	-	04/23/2023	Site fidelity	Thelma Biotel	NA	NA	NA	NA
Raja undulata	female	23/05/2022 12:40	pressure	90	150	D-2LP13	2022	46	dive	internal	-	07/10/2022	Seasonal resident	Thelma Biotel	NA	NA	NA	NA
Raja undulata	female	23/05/2022 12:50	pressure	90	150	D-2LP13	2022	36	dive	internal	-	07/11/2022	Seasonal resident	Thelma Biotel	NA	NA	NA	NA
Raja undulata	male	23/05/2022 13:38	pressure	90	150	D-2LP13	2022	39	dive	internal	-	11/24/2022	Seasonal resident	Thelma Biotel	NA	NA	NA	NA
Raja undulata	male	23/05/2022 13:49	pressure	90	150	D-2LP13	2022	44	dive	internal	-	07/11/2023	Continuous resident	Thelma Biotel	2024-05-23	42.2116	-8.899	alive
Raja undulata	male	23/05/2022 14:00	pressure	90	150	D-2LP13	2022	43	dive	internal	-	07/27/2022	Seasonal resident	Thelma Biotel	NA	NA	NA	NA
Raja undulata	female	23/05/2022 14:11	pressure	90	150	D-2LP13	2022	38	dive	internal	-	07/11/2023	Continuous resident	Thelma Biotel	NA	NA	NA	NA
Raja undulata	male	23/05/2022 14:21	pressure	90	150	D-2LP13	2022	44	dive	internal	-	09/26/2022	Seasonal resident	Thelma Biotel	NA	NA	NA	NA
Raja undulata	male	23/05/2022 14:32	pressure	90	150	D-2LP13	2022	45	dive	internal	-	07/11/2023	Continuous resident	Thelma Biotel	NA	NA	NA	NA
Raja undulata	male	23/05/2022 14:40	pressure	90	150	D-2LP13	2022	42	dive	internal	-	09/04/2022	Seasonal resident	Thelma Biotel	NA	NA	NA	NA
Raja undulata	male	23/05/2022 14:47	pressure	90	150	D-2LP13	2022	45	dive	internal	-	09/07/2022	Seasonal resident	Thelma Biotel	NA	NA	NA	NA
Raja undulata	female	23/05/2022 14:52	pressure	90	150	D-2LP13	2022	41	dive	internal	-	01/03/2023	Seasonal resident	Thelma Biotel	NA	NA	NA	NA
Raja undulata	female	26/05/2022 10:29	pressure	90	150	D-2LP13	2022	45	dive	internal	-	09/26/2022	Seasonal resident	Thelma Biotel	NA	NA	NA	NA
Raja undulata	female	26/05/2022 10:29	pressure	80	160	V13P-1x-069k-1-0034m	2022	45	dive	internal	-	09/20/2022	Seasonal resident	Innovasea	NA	NA	NA	NA
Raja undulata	female	26/05/2022 10:40	pressure	90	150	D-2LP13	2022	39	dive	internal	-	10/05/2022	Seasonal resident	Thelma Biotel	NA	NA	NA	NA
Raja undulata	female	26/05/2022 10:40	pressure	80	160	V13P-1x-069k-1-0034m	2022	39	dive	internal	-	10/07/2022	Seasonal resident	Innovasea	NA	NA	NA	NA
Raja undulata	male	26/05/2022 10:49	pressure	90	150	D-2LP13	2022	41	dive	internal	-	02/01/2023	Seasonal resident	Thelma Biotel	NA	NA	NA	NA
Raja undulata	female	26/05/2022 11:00	pressure	90	150	D-2LP13	2022	39	dive	internal	-	05/07/2023	Seasonal resident	Thelma Biotel	NA	NA	NA	NA
Raja undulata	female	26/05/2022 11:17	pressure	90	150	D-2LP13	2022	42	dive	internal	-	07/11/2023	Continuous resident	Thelma Biotel	NA	NA	NA	NA
Raja undulata	female	26/05/2022 11:13	pressure	90	150	D-2LP13	2022	38	dive	internal	-	07/07/2022	Seasonal resident	Thelma Biotel	NA	NA	NA	NA
Raja undulata	male	26/05/2022 11:22	pressure	90	150	D-2LP13	2022	44	dive	internal	-	07/27/2022	Seasonal resident	Thelma Biotel	NA	NA	NA	NA
Raja undulata	female	26/05/2022 11:30	pressure	90	150	D-2LP9	2022	31	dive	internal	-	12/24/2022	Seasonal resident	Thelma Biotel	NA	NA	NA	NA
Raja undulata	female	26/05/2022 11:38	pressure	90	150	D-2LP13	2022	40	dive	internal	-	07/11/2023	Continuous resident	Thelma Biotel	NA	NA	NA	NA
Raja undulata	female	26/05/2022 11:46	pressure	90	150	D-2LP13	2022	37	dive	internal	-	11/18/2022	Seasonal resident	Thelma Biotel	NA	NA	NA	NA
Raja undulata	female	26/05/2022 11:50	pressure	90	150	D-2LP13	2022	56	dive	internal	-	09/30/2022	Seasonal resident	Thelma Biotel	NA	NA	NA	NA
Raja undulata	female	26/05/2022 11:57	pressure	90	150	D-2LP9	2022	29	dive	internal	-	05/15/2023	Site fidelity	Thelma Biotel	NA	NA	NA	NA
Raja undulata	female	26/05/2022 12:48	pressure	90	150	D-2LP9	2022	38	dive	internal	-	10/11/2022	Seasonal resident	Thelma Biotel	NA	NA	NA	NA
Raja undulata	female	26/05/2022 12:57	pressure	90	150	D-2LP13	2022	38	dive	internal	-	07/11/2023	Site fidelity	Thelma Biotel	NA	NA	NA	NA
Raja undulata	female	26/05/2022 13:05	pressure	90	150	D-2LP13	2022	43	dive	internal	-	07/10/2022	Seasonal resident	Thelma Biotel	NA	NA	NA	NA
Raja undulata	female	26/05/2022 13:12	pressure	90	150	D-2LP13	2022	59	dive	internal	-	09/26/2022	Seasonal resident	Thelma Biotel	NA	NA	NA	NA
Raja undulata	male	26/05/2022 13:22	pressure	90	150	D-2LP13	2022	42	dive	internal	-	06/23/2023	Continuous resident	Thelma Biotel	NA	NA	NA	NA
Raja undulata	female	27/05/2022 10:58	pressure	90	150	D-2LP9	2022	43	dive	internal	-	09/28/2022	Seasonal resident	Thelma Biotel	NA	NA	NA	NA
Raja undulata	male	27/05/2022 11:07	pressure	90	150	D-2LP13	2022	39	dive	internal	-	06/06/2023	Continuous resident	Thelma Biotel	NA	NA	NA	NA
Raja undulata	male	27/05/2022 11:13	pressure	90	150	D-2LP9	2022	33	dive	internal	-	10/09/2022	Seasonal resident	Thelma Biotel	NA	NA	NA	NA
Raja undulata	male	27/05/2022 11:20	pressure	90	150	D-2LP9	2022	41	dive	internal	-	12/21/2022	Site fidelity	Thelma Biotel	NA	NA	NA	NA
Raja undulata	male	27/05/2022 11:35	pressure	90	150	D-2LP9	2022	42	dive	internal	-	07/11/2023	Continuous resident	Thelma Biotel	NA	NA	NA	NA
Raja undulata	male	27/05/2022 11:43	pressure	90	150	D-2LP9	2022	43	dive	internal	-	08/27/2022	Seasonal resident	Thelma Biotel	NA	NA	NA	NA
Raja undulata	male	27/05/2022 11:50	pressure	90	150	D-2LP9	2022	57	dive	internal	-	11/20/2022	Seasonal resident	Thelma Biotel	NA	NA	NA	NA
Raja undulata	male	27/05/2022 13:46	pressure	90	150	D-2LP9	2022	40	dive	internal	-	01/02/2023	Seasonal resident	Thelma Biotel	NA	NA	NA	NA
Raja undulata	male	2019-08-02 12:00:00	NA	NA	NA	NA	2019	42	dive	T-bar only		NA	NA	NA	NA	NA	NA	NA
Raja undulata	NA	2019-08-02 12:00:00	NA	NA	NA	NA	2019	37	dive	T-bar only		NA	NA	NA	NA	NA	NA	NA
Raja undulata	male	2019-08-02 12:00:00	NA	NA	NA	NA	2019	38	dive	T-bar only		NA	NA	NA	2020-07-08	42.2121	-8.8996	alive
Raja undulata	male	2019-08-02 12:00:00	NA	NA	NA	NA	2019	42	dive	T-bar only		NA	NA	NA	NA	NA	NA	NA
Raja undulata	male	2019-08-02 12:00:00	NA	NA	NA	NA	2019	40	dive	T-bar only		NA	NA	NA	NA	NA	NA	NA
Raja undulata	male	2019-08-02 12:00:00	NA	NA	NA	NA	2019	42	dive	T-bar only		NA	NA	NA	NA	NA	NA	NA
Raja undulata	male	2019-08-02 12:00:00	NA	NA	NA	NA	2019	47	dive	T-bar only		NA	NA	NA	NA	NA	NA	NA
Raja undulata	male	2019-08-02 12:00:00	NA	NA	NA	NA	2019	40	dive	T-bar only		NA	NA	NA	NA	NA	NA	NA
Raja undulata	male	2019-08-02 12:00:00	NA	NA	NA	NA	2019	36	dive	T-bar only		NA	NA	NA	NA	NA	NA	NA
Raja undulata	female	2019-08-06 11:42:00	NA	NA	NA	NA	2019	32	dive	T-bar only		NA	NA	NA	NA	NA	NA	NA
Raja undulata	male	2019-08-06 11:42:00	NA	NA	NA	NA	2019	42	dive	T-bar only		NA	NA	NA	NA	NA	NA	NA
Raja undulata	female	2019-08-06 15:42:00	NA	NA	NA	NA	2019	36	dive	T-bar only		NA	NA	NA	NA	NA	NA	NA
Raja undulata	female	2019-08-06 15:42:00	NA	NA	NA	NA	2019	33	dive	T-bar only		NA	NA	NA	NA	NA	NA	NA
Raja undulata	female	2019-08-06 15:42:00	NA	NA	NA	NA	2019	44	dive	T-bar only	yes	NA	NA	NA	2020-05-26	42.214	-8.899	dead
Raja undulata	male	2019-08-06 15:42:00	NA	NA	NA	NA	2019	48	dive	T-bar only		NA	NA	NA	NA	NA	NA	NA
Raja undulata	female	2019-08-06 15:42:00	NA	NA	NA	NA	2019	40	dive	T-bar only		NA	NA	NA	NA	NA	NA	NA
Raja undulata	female	2019-08-06 15:42:00	NA	NA	NA	NA	2019	46	dive	T-bar only		NA	NA	NA	NA	NA	NA	NA
Raja undulata	male	2019-08-06 15:42:00	NA	NA	NA	NA	2019	48	dive	T-bar only		NA	NA	NA	NA	NA	NA	NA
Raja undulata	male	2019-08-06 15:42:00	NA	NA	NA	NA	2019	43	dive	T-bar only		NA	NA	NA	NA	NA	NA	NA
Raja undulata	male	2020-07-23 11:00:00	NA	NA	NA	NA	2020	32	dive	T-bar only		NA	NA	NA	NA	NA	NA	NA
Raja undulata	male	2020-07-29 13:00:00	NA	NA	NA	NA	2020	47	dive	T-bar only		NA	NA	NA	NA	NA	NA	NA
Raja undulata	male	2020-09-28 14:30:00	NA	NA	NA	NA	2020	36	dive	T-bar only		NA	NA	NA	2022-01-26	42.2104	-8.903	alive
Raja undulata	female	2020-09-28 14:30:00	NA	NA	NA	NA	2020	37	dive	T-bar only		NA	NA	NA	NA	NA	NA	NA
Raja undulata	male	2021-05-03 13:30:00	NA	NA	NA	NA	2021	34	dive	T-bar only		NA	NA	NA	NA	NA	NA	NA
Raja undulata	male	2021-05-03 13:30:00	NA	NA	NA	NA	2021	37	dive	T-bar only		NA	NA	NA	NA	NA	NA	NA
Raja undulata	female	2021-05-03 13:30:00	NA	NA	NA	NA	2021	48	dive	T-bar only		NA	NA	NA	NA	NA	NA	NA
Raja undulata	male	2021-05-03 13:30:00	NA	NA	NA	NA	2021	37	dive	T-bar only		NA	NA	NA	NA	NA	NA	NA
Raja undulata	female	2021-05-03 13:30:00	NA	NA	NA	NA	2021	47	dive	T-bar only		NA	NA	NA	NA	NA	NA	NA
Raja undulata	female	2021-05-03 13:30:00	NA	NA	NA	NA	2021	50	dive	T-bar only		NA	NA	NA	NA	NA	NA	NA
Raja undulata	male	2021-06-11 11:00:00	NA	NA	NA	NA	2021	46	dive	T-bar only		NA	NA	NA	NA	NA	NA	NA
Raja undulata	male	2021-10-13 10:30:00	NA	NA	NA	NA	2021	50	dive	T-bar only		NA	NA	NA	NA	NA	NA	NA
Raja undulata	female	2021-10-13 13:30:00	NA	NA	NA	NA	2021	40	dive	T-bar only		NA	NA	NA	2024-05-22	42.2117	-8.8991	alive
Raja undulata	female	2021-10-14 10:30:00	NA	NA	NA	NA	2021	45	dive	T-bar only		NA	NA	NA	NA	NA	NA	NA
Raja undulata	female	2021-10-14 10:30:00	NA	NA	NA	NA	2021	40	dive	T-bar only		NA	NA	NA	2021-11-07	42.2113	-8.8997	alive	Individual was recaptured a second time:	2022-05-23	42.2118	-8.8994	alive
Raja undulata	female	2023-04-04 10:41:00	NA	NA	NA	NA	2023	46	dive	T-bar only		NA	NA	NA	NA	NA	NA	NA
Raja undulata	male	2023-04-04 10:54:00	NA	NA	NA	NA	2023	41	dive	T-bar only		NA	NA	NA	NA	NA	NA	NA
Raja undulata	male	2023-04-04 11:06:00	NA	NA	NA	NA	2023	38	dive	T-bar only		NA	NA	NA	NA	NA	NA	NA
Raja undulata	female	2023-04-04 11:18:00	NA	NA	NA	NA	2023	25	dive	T-bar only		NA	NA	NA	NA	NA	NA	NA
Raja undulata	female	2023-04-26 13:30:00	NA	NA	NA	NA	2023	NA	dive	T-bar only		NA	NA	NA	NA	NA	NA	NA
Raja undulata	male	2023-04-26 13:30:00	NA	NA	NA	NA	2023	NA	dive	T-bar only		NA	NA	NA	NA	NA	NA	NA
Raja undulata	male	2023-04-26 14:30:00	NA	NA	NA	NA	2023	NA	dive	T-bar only		NA	NA	NA	NA	NA	NA	NA
Raja undulata	male	04/04/2023	NA	NA	NA	NA	2023	NA	dive	T-bar only		NA	NA	NA	26/06/2023	42.2112	-8.8994	alive
Raja undulata	male	04/04/2023	NA	NA	NA	NA	2023	NA	dive	T-bar only		NA	NA	NA	27/06/2023	42.212	-8.9004	alive
Raja undulata	female	27/06/2023	NA	NA	NA	NA	2023	NA	dive	T-bar only		NA	NA	NA	22/05/2024	42.2117	-8.8991	alive
Raja undulata	female	23/05/2024	NA	NA	NA	NA	2023	NA	dive	T-bar only		NA	NA	NA	25/07/2024	42.2134	-8.8972	alive
Recapture ~52km from tagging site
Recaptures 4 years after tagging
